# Supplementary material for: The Prevalence of Onchocerciasis-Associated Epilepsy in Mundri West and East Counties, South Sudan: A Door-to-Door Survey
Source: Pathogens. 2022 Mar 24;11(4):396. doi: 10.3390/pathogens11040396 (PMC9025150; doi:10.3390/pathogens11040396)
Supplement: Supplementary file 1 [file pathogens-11-00396-s001.zip]

Archive with 1 entries (1 files):
- pathogens-1628006-supplementary.pdf
